# Supplementary material for: The SWEET gene family in Hevea brasiliensis – its evolution and expression compared with four other plant species
Source: FEBS Open Bio. 2017 Oct 30;7(12):1943–59. doi: 10.1002/2211-5463.12332 (PMC5715295; doi:10.1002/2211-5463.12332)
Supplement: Supplementary file 3 — Table S3. RNA‐seq analysis of the expressions of SWEET genes in Hevea brasiliensis and three other plant species. [file FEB4-7-1943-s003.xls]

## Sheet: Hevea brasiliensis
Table S3-1. RNA-seq analysis of the expressions of SWEET genes in Hevea brasiliensis
Gene\RPKM	SRR3136185	SRR3136188	SRR3136190	SRR3136192	SRR3136159	SRR3136158	SRR3136165	SRR3136166	SRR3136162	SRR3136173	SRR3136176	SRR3136177	SRR3136178	SRR3136156	SRR3136168	SRR1508164	SRR1508165	SRR1508166	SRR1508167	SRR1533844	SRR1533845	SRR1588170	SRR1611790	SRR1611791	SRR1611792	SRR2001614	SRR2001618	SRR2001619	SRR2001620	SRR2001623	SRR2002800	SRR2002801	SRR2002802	SRR2002803	SRR2002804	SRR2155561	SRR2156988	SRR2156992	SRR2157179	SRR5051416	SRR5051417	SRR5051418	SRR611640	SRR611643	SRR611644	SRR611645	SRR620233	SRR620234	SRR620235
scaffold0030_998488	0	0.3	0.06	0.05	0.09	0	0.04	0	0	0	0	0	0	0	0.15	0	0	0	0	0	0	0	0	0	0	0	0	0	0	0	0	0	0	0	0	0	0	0.21	0.3	0	0	0	0.07	0	0.05	0.05	0	0.31	0.46
scaffold0047_2029699	0	0.09	0	0	0	0	0.16	67.8	0	0	0	0	0	3.23	0	0	0	0	0	0	0	0	0	0	0	0	0	0	0	0	0	0	0	0	0	0	0	0.14	0	0	0	0	0	0.08	0.21	0.11	0.2	0	0.19
scaffold0121_20098	0	0	0	0	0	0	0	1.87	0	0	0	0	0	0.9	0	0	0	0	0	0	0	0	0	0	0	0	0	0	0	0	0	0	0	0	0	0	0	0	0	0	0	0	0	0	0	0	0	0	0
scaffold0177_54016	0	0	0	0	0	0	0	0.24	0	0	0	0	0	0	0	0	0	0	0	0	0	0	0	0	0	0	0	0	0	0	0	0	0	0	0	0	0	0	0	0	0	0	0	0	0	0	0	0	0.07
scaffold0190_471668	0	0.07	0.09	0	0	0	0.06	1.9	0	0.08	0	0	0.1	0.07	0	0	0	0.3	0	0	0	0	0	0	0	0	0	0.15	0	0	0	0	0	0	0	0	0	0.26	0	0.07	0	0	0	0	0.07	0.08	0	0	0
scaffold0250_352964	0	0	0	0	0	0	0.25	0.05	0	0	0	0	0	0	0	0	0	0	0	0	0	0	0	0	0	0	0	0	0	0	0	0	0	0	0	0	0	0	0	0	0	0	0	0	0	0	0	0	0
scaffold0291_2393	2.07	1.08	2.77	0	2.05	1.7	4.4	6.1	2.8	7.26	6.87	6.71	5.62	3.61	61.97	0	1.58	6.89	2.05	5.73	2.46	4.98	8.34	2.9	3.39	5.73	0.82	4.6	2.46	7.54	5.82	11.5	8.63	4.27	9.26	0	0.49	0.64	0	4.89	3.52	3.86	1.81	1.77	2.93	3.37	1.2	2.4	2.77
scaffold0340_202757	0	0	0	0.57	0.06	0	0	0.05	0	0	0	0	0	1.64	0	0	0	0	0	0	0	0.22	0.13	0.53	0	0	0	0	0	0	0	0	0	0	0	0	0	0	0	0	0	0	0	0	0	0	5.91	7.17	1.16
scaffold0340_208877	7.82	7.88	11.19	0.97	3.43	0	12.34	23.34	0	0	0	0	0	0.08	0.09	0	0	0	0	0	0	0.46	1.27	0	0.09	0	0	0	0	0	0	0	0	0	0	9.03	5.51	11.5	2.71	0	0	0	22.24	23.52	11.12	13.09	5.44	5.14	3.5
scaffold0371_939664	0.18	0.63	4.33	0.95	0.2	0	0.39	3	0	0	0	0	0	21.69	1.3	0	0	0	0	0	0	1.31	0	3.83	0	0	0	0	0	0	0	0	0	0	0	0	0	0	0.3	0	0.13	0	1.51	3.63	3.86	1.56	7.6	6.26	1.82
scaffold0371_980268	0	0	0	0	0	0	0.08	0.73	0	0.06	0	0.15	0	0	0	0	0	0	0	0	0	0	0	0	0	0	0	0	0	0	0	0	0	0	0	0	0	0	0	0	0	0	0	0	0	0	0	0	0
scaffold0462_183492	1.04	3.1	1.13	0.36	0.78	4.49	21.88	4.37	3.1	1.07	1.2	8.54	4.12	148.1	7.49	0.61	0.42	0.86	1.55	0.26	0.65	16.5	41.56	1.97	5.18	0.26	0.52	1.2	0.65	1.24	1.26	0	5.17	1.83	6.61	0	7.7	1.91	3.69	0.48	0.83	0.67	0.73	0.48	8.88	13.51	2.51	3.65	6.51
scaffold0491_348730	34.88	31.59	20.58	4.37	9.34	0	11.21	47.77	13.59	29.02	42.25	95.14	48.13	4.21	0.05	1.42	2.17	5.43	6.34	0.11	0.22	2.74	1.23	5.28	1.62	0.11	1.79	5.88	0.22	3.23	0.36	7.29	8.98	6.37	7.27	0	2.21	0.4	3.98	0.45	1.69	2.16	10.13	12.01	17.1	14.62	6.05	2.5	7.28
scaffold0491_383573	0	0	0.12	0.05	0	0	4.47	12.17	0	0	0	0	0	0	0	0	0	0	0	0	0	0	0	0	0	0	0	0	0	0	0	0	0	0	0	0	1.26	0	0	0	0	0	0	0.07	1.24	0.15	0.71	0.54	3.3
scaffold0491_387781	0	0	0	0	0	0	0.44	0.61	0	0	0	0	0	0	0	0	0	0	0	0	0	0	0	0	0	0	0	0	0	0	0	0	0	0	0	0	0	0	0	0	0	0	0	0	0.14	0	0.18	0.1	0.11
scaffold0566_478727	2.19	2.08	0.53	0.12	0.1	0.17	0.08	17.51	25.43	41.72	41.96	42.7	29.13	1.26	3.54	18.38	19.65	19.67	19.75	12.33	5.25	1.81	0	2.06	3.5	12.33	19.01	19.71	5.25	17.2	21.65	18.73	31.79	26.83	25.32	0	1.04	0	0.22	0.42	1.84	1.14	1.77	4.55	1.17	1.16	0.14	0.18	0.9
scaffold0625_502257	2.01	1.09	0.14	0.06	0	0.42	1.53	0.19	0	0.06	0	0	0	0	0.06	0	0	0	0	0	0	2.68	2.73	2.5	2.81	0	0	0	0	0	0	0	0	0	0	0	0.2	0.82	1.85	6.51	8.3	5.56	0.25	0.33	0.56	0.23	4.85	0	2.7
scaffold0633_726258	6.18	5.98	4.79	3.12	5.39	7.94	8.7	31.75	12.48	14.78	31.39	30.4	39.53	28.89	12.49	10.1	7.5	3.96	6.95	1.7	2.05	3.49	3.39	5.14	2.01	1.7	8.78	5.34	2.05	0	7.21	0	14.05	2.54	7.6	7.46	8.88	3.4	6.58	13.64	11.08	17.62	9.18	9.8	13.37	8.96	11.66	8.49	15.05
scaffold0649_515754	5.88	5.61	11.72	61.56	38.6	3.46	3.96	3.92	1.04	0.56	0.56	0.71	0.75	1.41	0	0.77	0.52	1.08	0.83	0.16	0	1.37	0	1.94	2.23	0.16	0.65	0.96	0	1.55	0.53	0	1.29	0	0	14.08	3	3.04	5.07	1.43	3.94	2.47	9.06	5.79	5.95	3.85	23.19	4.79	14.94
scaffold0802_319652	13.15	9.84	13.34	59.18	48.79	0	26.94	26.99	0	0	0	0	0	78.64	0	0	0	0	0	0	0	3	0.11	8.68	0	0	0	0	0	0	0	0	0	0	0	7	17.16	2.17	4.34	0.23	0	0	12.42	12.64	13.21	10.71	68.5	12.8	35.27
scaffold0807_24959	0	0	0	0	0	0	59.99	10.76	0	0	0	0	0	0	0.05	0	0	0	0	0	0	0	0	0	0	0	0	0	0	0	0	0	0	0	0	0	0	0	0	0	0	0	0	0	0	0	0	0	0
scaffold0807_8989	0	0	0	0.8	0	0	0.25	0.16	0	0	0	0	0	0	4.35	0	0	0	0	0	0	0	0	0	0	0	0	0	0	0	0	0	0	0	0	0	0	0	0	0	0	0	0	0	0	0	0	0	0
scaffold0868_88200	0	0.15	0.63	1.32	0.82	0	0.1	3.76	0	0	0.06	0	0	0	0	0	0	0	0	0	0	0.5	0.26	0	1.3	0	0	0	0	0	0	0	0	0	0	0	0	0.19	0	0	0	0	0.45	0.19	3.76	0.84	4.87	4.63	1.08
scaffold0878_306703	0.07	1.34	1.86	92.68	132.09	0.87	0	0.2	0	0.13	0	0	0	139.9	0	0	0	0	0	0	0	2.74	0.12	6.38	1.65	0	0	0	0	0	0.45	0	0	0	0	0	0	0.45	0	3.02	2.16	1.03	0	0	0.12	0.54	54.41	57.83	17.11
scaffold0991_115099	15.42	24.36	17.43	84.61	37.96	6.92	67.45	123.44	1.76	1.76	1.6	2.21	4.12	9.72	8.22	3.03	4.71	3.04	3.23	0.58	2.35	23.8	30.1	27.79	12.99	0.58	3.88	3.13	2.35	2.56	1.3	0	1.07	0.65	1.49	14.52	34.24	24.03	20.84	9.46	10.61	10.2	96.33	61.01	86.28	32.81	82.34	71.84	44.24
scaffold1143_36139	0	0	0	0	0	0	65.33	8.39	0	0	0	0	0	0.23	0.05	0	0	0	0	0	0	0.07	0	0.1	0.11	0	0	0	0	0	0	0	0	0	0	0	0.12	0	0.82	0	0	0	0	0	0.05	0	0.19	0.05	0.18
scaffold1207_75820	6.45	10.65	6.66	37.57	48.28	10.98	66.73	118.46	2.21	2.09	1.94	1.26	3.58	26.96	19.59	2	1.6	2.36	0.95	0.71	0.85	27.21	17	40.45	23.57	0.71	1.78	1.67	0.85	0	0	0	1.54	4.53	2.45	4.88	26.86	16.03	15.73	8.29	9.76	10.2	13.49	80.02	17.31	56.26	124.65	119.25	95.16
scaffold1273_149445	0	0	0.14	0	0.05	0	0	0.1	0	0	0	0	0	0	0	0	0	0	0	0	0	0.04	0.12	0	0	0	0	0	0	0	0	0	0	0	0	0	0	0	0	0	0	0	0	0	1.96	0.9	1.65	0.38	2.3
scaffold1273_165194	30.94	9.61	7.02	11.01	31.45	0.92	17.58	22.1	93.03	215.19	294.13	696.73	362.8	0.42	0.68	6.74	5.56	43.03	40.38	0.97	0.69	2.2	0.82	4.33	1.38	0.97	6.16	41.72	0.69	3.97	4.48	29.11	25.38	26.91	29.13	0	1.95	0	0.72	5.28	20.41	21.74	4.67	6.44	5.11	5.36	14.29	14.78	10.97
scaffold1307_48627	9.75	4.28	3.98	67.11	22.07	18.71	7.83	2.44	0	0	0	0	0	2.56	0	0	0	0	0	0	0	99.05	41.95	167.91	86.39	0	0	0	0	0	0	0	0	0	0	5.58	21.24	15.71	20.51	112.96	71.88	95	14.32	14.06	12.32	4.58	38.65	30.43	11.43
scaffold1368_1746	16.56	45.77	44.65	45.38	114.02	46.76	108.71	201.34	0	0.06	0.07	0	0.22	81.97	31.4	0.2	0	0	0.21	0.37	0	214.59	47.33	427.5	165.47	0.37	0.1	0.11	0	1.19	0	0	0	0	0.42	26.39	21.47	15.46	14.94	52.17	58.06	46.38	41.76	32.72	31.8	30.79	55.91	64.9	65.87
scaffold1397_73855	0.1	0.07	0.3	0.96	52.58	4.99	13.99	9.77	4.07	1.85	1.55	1.77	3.72	1.76	0	1.68	2.01	0.59	0.91	0.53	0.71	2.66	0.76	4.74	2.47	0.53	1.84	0.75	0.71	0	2.89	0	0	0	1.82	4.38	5.67	2.42	2.26	3.54	6.77	7.7	6.68	10.71	10.93	4.67	21	6.83	13.4
scaffold1512_21440	0	0	0	0	0	0	0	238.47	0	0	0	0	0	0	0	0	0	0	0	0	0	0	0	0	0	0	0	0	0	0	0	0	0	0	0	0	0	0	0	0	0	0	0	0	0	0	0	0	0
scaffold1545_54737	12.72	16.99	11.97	0.17	2.56	3.76	1.65	6.05	0	0	0.07	0	0	7.96	0.05	0	0	0	0	0	0	41.61	1.63	76.51	47.06	0	0	0	0	0	0	0	0	0	0	0	3.84	1.83	2.4	22.14	24.9	70.89	5.9	9.91	13.86	10.57	1.04	0.88	1.28
scaffold2014_38474	33.48	89.24	87.63	6.33	23.54	4.57	93.07	577.14	0	0.12	0	0	0.15	8.65	1.45	0	0	0	0	0	0	29.64	51.57	18.42	18.11	0	0	0	0	0	0	0	0	0	0	30.82	8.61	8.27	16.58	1.11	1.37	0.93	97.3	72.48	62.44	73.42	6.09	1.54	20.7
scaffold4412_5699	0.27	0.41	0.19	0	0	0	0.73	0	0	0	0	0	0.22	0.19	0.33	0	0	0	0	0	0	9.75	0.32	19.5	9.41	0	0	0	0	0	0	0	0	0	0	0	0	0.05	0	3.31	4.43	12.05	0.31	0.93	0.39	0.7	0.27	0.17	0.31
[truncated: 5 more columns]

## Sheet: Manihot esculenta
Table S3-2. RNA-seq analysis of the expressions of SWEET genes in Manihot esculenta
Gene\RPKM	SRR1050891	SRR1050892	SRR1050893	SRR1050894	SRR1050895	SRR1050896	SRR1050897	SRR1050898	SRR1050899	SRR1050900	SRR1050901	SRR1050902	SRR1213744	SRR1213745	SRR1213746	SRR1213747	SRR1298996	SRR1298998	SRR1298999	SRR1299000	SRR1299001	SRR1299002	SRR1299003	SRR1299005	SRR1299006	SRR1299007	SRR1299008	SRR1299009	SRR1302047	SRR1537519	SRR1538456	SRR1538457	SRR1538484	SRR1538485	SRR1538486	SRR1538487	SRR1538488	SRR1538489	SRR1538490	SRR1538491	SRR1538828	SRR1538829	SRR1538848	SRR1538903	SRR1538904	SRR1538905	SRR1538928	SRR1538929	SRR1538930
cassava4.1_012690mPACid:17964125	0.64	0.67	1.2	0	0	3.04	0	0	0.65	0	0	0.29	3.21	2.99	7.14	2.41	0.29	2.67	0.73	6.84	0	0	0	0	0.37	0.07	0.51	4.48	0.29	3.65	2.39	1.44	2.92	2.46	2.47	3.84	2.03	2.94	3.66	3.34	8.59	5.45	5.1	8.7	7.29	6.34	2.8	3.25	4.73
cassava4.1_013474mPACid:17964997	12.88	65.43	52.33	49.92	50.77	28.15	15.34	61.19	47.94	48.15	35.61	23.59	0.38	2.14	2.82	0.73	10.05	6.38	9.76	3.78	4.66	0.61	1.45	2.91	1.01	1.03	65.48	0.4	10.05	0.85	0	0	0.35	0.11	0.24	0.72	0.22	0	0.1	0.07	0.17	0	0	38.67	10.13	7.74	55.53	231.44	13.11
cassava4.1_013519mPACid:17964990	7.69	7.71	1.63	7.59	0	9.62	8.26	5.02	0.35	7.25	4.21	5.3	0	0	0	0	0	0	0	0	0.14	0.07	0.07	0.27	0	0	4.64	0.2	0	0	0.07	0	0	0	0.08	0	0	0.4	0	0.13	0	0	0	0	0	0	0	0	0
cassava4.1_014124mPACid:17961538	4.84	4.69	2.43	3.5	2.09	3.84	7.2	3.29	4.15	4.68	2.24	4.65	0.13	0.23	0.4	0.8	2.35	1.66	32.76	49.33	2.73	0.22	0	0.28	0.21	0.42	16.32	0.63	2.35	1.81	2.77	6.15	2.39	2.74	6.9	2.46	5.57	7.14	2.36	8.33	6.94	15.79	16.11	10.29	15.73	20.02	18.24	4.17	20.6
cassava4.1_014231mPACid:17984968	0	0.4	0	0.44	0	0	0.41	0	0	0	0	0	0	0.06	0	0	8.82	0	0	0	0.39	0.22	0.08	10	32.18	2.4	0.36	0	8.82	0	0	0	0	0	0	0	0	0	0	0	0	0	0	0	0	0	0	0	0
cassava4.1_014587mPACid:17966012	24.67	87.56	92.49	126.56	98.82	27.61	25.66	74.01	80.07	135.87	98.93	32.81	60.97	89.06	78.52	64.7	94.69	28.11	52.65	16.59	59.02	54.24	73.59	68.22	99.03	77.05	284.53	73.85	94.69	0.95	1.75	2.16	0.53	2.04	1.33	0.81	1.19	2.02	1.07	2.64	27.15	31.01	41.49	31.05	34.26	34.6	25.83	45.15	27.29
cassava4.1_014638mPACid:17984520	72.76	57.39	101.33	102.38	70.58	62.91	66.33	56.07	99.13	97.65	73.34	64.85	57.81	106.76	94.21	35.72	732.41	22.1	73.37	50.62	480.06	315.47	267.93	240.65	111.45	145.29	269	13.38	732.41	22.99	47.51	38.59	60.36	41.19	59.74	73.05	44.08	60.94	37.77	63.62	82.55	114.57	196.14	74.89	95.64	207.44	234.24	196.07	218.98
cassava4.1_014640mPACid:17979154	39.33	78.44	43.69	55.46	57.34	48.7	52.39	80.42	50.96	55.13	23.66	44.87	97.94	144.51	152.29	154.53	196.53	133.98	53.47	124.35	2.18	3.15	2.85	5.06	3.4	6.86	22.3	93.45	196.53	15.65	8.93	18.82	9.42	6.5	13.33	8.93	6.28	19.49	7.43	14.1	48.14	41.38	36.73	38.98	38.92	37.34	14.88	24.77	25.81
cassava4.1_014650mPACid:17968659	99.89	104.86	186.51	92.44	176.45	138.32	95.48	93.89	195.48	102.34	191.62	134.61	0.07	0.06	0	0	256.25	0.19	19.01	1.85	153.39	165.8	119.72	115.86	65.01	42.87	48.94	1	256.25	5.11	10.61	1.22	9.95	9.64	5.16	7.95	8.48	1.91	7.26	5.61	0.38	2	0.65	0.82	1.84	0.54	1.34	1.68	0.53
cassava4.1_014996mPACid:17979615	2.86	1.29	1.91	2.4	2.29	0.7	2.2	1.81	2.07	1.29	0	1.82	0.22	1.22	0.55	0.86	0.37	1.36	11.73	2.58	0.34	0	0	0	0	0	2.96	1.62	0.37	11.3	3.73	2.96	7.87	5.51	6.11	10.64	5.19	3.99	5.13	2.6	9.98	1.85	2.8	7.9	2.78	1.8	4.57	5.46	1.19
cassava4.1_015143mPACid:17961841	60	74.36	80.52	87.9	77.11	61.27	58.19	70.92	81.41	70.98	55.14	63.88	0.45	1.24	0.22	3.9	226.55	5.48	152.68	20.9	3.67	3	3.7	26.78	18.45	18.48	7.34	22.06	226.55	30.46	2.95	1.87	25.59	9.19	6.88	28.04	8.61	1.79	5.47	3.86	9.76	4.24	5.55	6.96	3.54	1.94	1.62	1.78	1.78
cassava4.1_015227mPACid:17990062	13.52	21.73	23.27	17.63	26.06	17.07	19.52	25.21	17.53	21.77	33.04	21.46	78.87	88.39	118.25	73.91	8.71	21.95	9.87	26.79	22.07	25.08	27.3	37.35	18.21	16.34	14.74	61.45	8.71	26.76	56.4	83.22	39.34	36.37	69.25	47.27	48.92	110.63	42.84	109.51	61.23	104.95	161.06	55.78	117.58	163.41	195.75	162.42	204.54
cassava4.1_015602mPACid:17967416	46.73	63.86	88.9	59.06	56.86	51.56	44.99	59.93	92.83	52.37	47.73	46.37	4.76	24.94	16.93	19.07	74.23	107.2	66.03	48.31	41.76	3.17	8.82	12.31	5.57	29.48	405.61	3.49	74.23	0.36	0.33	0	1.93	3.24	0.2	2.91	1.4	0	0.32	0	2.32	1	0.24	1.61	3.65	0.36	2.14	6.12	0.69
cassava4.1_016815mPACid:17976669	0.52	16.88	9.68	17.98	2.91	0.45	1.11	14.33	9.98	24.45	0	1.85	2.13	1.45	2.22	1.38	0	0.16	4.27	0.12	34.18	16.64	11.8	5.45	13.62	83.91	14.58	1.02	0	0.84	0.58	0.36	0.35	0.16	0.12	0	0.07	0	0.45	0.4	0	0.29	0.19	0.54	0.44	0.43	0	0.28	0.71
cassava4.1_017557mPACid:17967376	0	0	0	0	0	0	0	0	0	0	0	0	0	0	0	0	0	0	0	0	0	0	0	0	0	0	0	0	0	0	0	0	0	0	0	0	0	0	0	0	0	0	0	0	0	0	0	0	0
cassava4.1_021350mPACid:17967366	0	0	0	0	0	0	0	0	0	0	0	0	0	0	0	0	0	0	0	0	0	0	0	0	0	0	0	0	0	0	0	0	0	0	0	0	0	0	0	0	0	0	0	0	0	0	0.17	0	0.07
cassava4.1_022559mPACid:17960865	2.66	3.26	14.47	4.69	12.42	1.52	1.43	1.96	17.94	4.18	7.99	2.37	6.14	9.07	11.77	3.21	0.79	17.94	20.67	88.32	0	0.09	0.09	0	0.25	0.4	12.38	8.01	0.79	0	0.33	0.15	0	0	0	0	0	0	0	0.17	0.64	0	0.41	0	0	0	0	0	0.17
cassava4.1_026251mPACid:17977938	6.64	0	1.94	4.14	2.33	9.63	5.79	2.75	3.78	2.35	0	9.24	0.3	5.07	1	4.9	4.09	9.53	43.07	16.25	20.6	2.58	2.4	41.71	4.06	0.38	0.92	0.59	4.09	0.34	3.24	0	2.24	1.4	0.19	5.65	4.26	0.12	1.62	0.16	0.2	2.58	0.61	1.52	4.41	0.91	15.9	31.22	1.21
cassava4.1_026390mPACid:17974148	0	0	0	0	0	0	0	0	0	0	0	0	0	0	0	0	0.37	0	0	0	0	0.08	0.17	0	0	0	0	0	0.37	0	0	0	0	0	0	0	0	0.24	0.06	0	0	0	0	0.22	0	0	0	0	0
cassava4.1_026477mPACid:17989947	0	0	0.37	0	0	0	0	0.44	0	0	0	0	0	0	0	0	0	0	0	0.09	0	0	0	0	0	0	0	0	0	0	0.07	0	0	0	0	0	0	0	0	0	0	0	0	0	0	0	0	0	0
cassava4.1_026944mPACid:17965012	0	0	0	0	0	0	0	0	0	0	0	0	0	0	0	0	0	0	0	0	0	0	0	0	0	0	0	0	0	0	0	0	0	0	0	0	0	0	0	0	0	0	0	0	0	0	0	0	0
cassava4.1_028116mPACid:17965080	0	0	0	0	0	0	0	0	0	0	0	0	0	0	0	0	0	0	0	0	0	0	0	0	0	0	0	0	0	0	0	0	0	0	0	0	0	0	0	0	0	0	0	0	0	0	0	0	0
cassava4.1_028141mPACid:17970770	0.76	0.4	6.36	1.78	2.12	1.63	0	0.84	6.9	0.95	4.55	0.67	0.27	0	0	0	52.8	0.06	24.04	0.68	1.17	0.37	1.41	1.15	1.53	2.83	40.71	0.54	52.8	0	0.21	0	0.38	0	0.09	0.94	0	0.11	0	0	0.18	0	0	0.2	0.16	0	0	0	0
cassava4.1_030719mPACid:17964062	33.29	8.46	10.03	6.63	6.02	38.33	42.11	6.53	8.15	4.73	3.23	28.72	48.93	35.5	91.2	105.65	4.3	9.03	30.91	9.82	5.35	2.49	20.45	3.22	1.84	2.65	9.05	59.1	4.3	187.39	430.71	233.92	136.64	412.55	269.23	157.89	528.02	222.51	567.4	259.22	669.06	936.09	1824.11	415.1	466.41	1569.7	210.84	231.45	835.15
cassava4.1_031208mPACid:17986241	0	0	0	0	0	0	0	0	0	0	0	0	0	0	0	0	0	0	0	0.24	0.45	0.07	0.22	0	0	0.08	0	0	0	0	0	0	0	0	0	0	0	0	0	0	0	0	0	0	0	0	0	0	0
cassava4.1_032222mPACid:17991406	0	0	0	0	0	0	0	0	0	0	0	0	0.08	0	0	0	0	0	0	0	0	0	0	0	0	0	0	0	0	2.15	2.22	1.52	1.34	0.81	1.5	0.36	1.34	1.64	1.46	1.45	0.84	3.24	1.31	1.38	2.53	1.57	1.5	0.47	0.94
cassava4.1_032927mPACid:17965017	0	0.36	0	0.21	0	0	0	0.76	0	0	0	0	0	0	0	0	0	0	0	0	0	0	0	0	0	0	0	0	0	0	0	0	0	0	0	0	0	0	0	0	0	0	0	0	0	0	0	0	0
cassava4.1_032999mPACid:17964136	0	0	0	0	0	0.51	0	0	0	0.38	0	0	5.95	3.04	3.01	1.46	32.77	72.25	21.32	0	0.6	1.38	1.46	11.14	1.69	0.93	28.18	1.5	32.77	0.49	0	0	0	0	0	0.49	0	0.17	0	0	0.29	0	0	0	0	0	0	0	0
	24.2897
	79.3176
Gene	SRR1050891	SRR1050892	SRR1050893	SRR1050894	SRR1050895	SRR1050896	SRR1050897	SRR1050898	SRR1050899	SRR1050900	SRR1050901	SRR1050902	SRR1213744	SRR1213745	SRR1213746	SRR1213747	SRR1298996	SRR1298998	SRR1298999	SRR1299000	SRR1299001	SRR1299002	SRR1299003	SRR1299005	SRR1299006	SRR1299007	SRR1299008	SRR1299009	SRR1302047	SRR1537519	SRR1538456	SRR1538457	SRR1538484	SRR1538485	SRR1538486	SRR1538487	SRR1538488	SRR1538489	SRR1538490	SRR1538491	SRR1538828	SRR1538829	SRR1538848	SRR1538903	SRR1538904	SRR1538905	SRR1538928	SRR1538929	SRR1538930
cassava4.1_012690mPACid:17964125	-0.298164	-0.297786	-0.291104	-0.306233	-0.306233	-0.267906	-0.306233	-0.306233	-0.298038	-0.306233	-0.306233	-0.302577	-0.265763	-0.268537	-0.216215	-0.275849	-0.302577	-0.272571	-0.29703	-0.219998	-0.306233	-0.306233	-0.306233	-0.306233	-0.301568	-0.305351	-0.299803	-0.249751	-0.302577	-0.260216	-0.276101	-0.288078	-0.269419	-0.275219	-0.275092	-0.25782	-0.28064	-0.269167	-0.260089	-0.264124	-0.197934	-0.237522	-0.241935	-0.196547	-0.214324	-0.226301	-0.270932	-0.265259	-0.246599
cassava4.1_013474mPACid:17964997	-0.143848	0.518678	0.353519	0.323135	0.333852	0.0486691	-0.112833	0.465222	0.298172	0.30082	0.142721	-0.00882123	-0.301442	-0.279253	-0.27068	-0.29703	-0.179527	-0.225797	-0.183183	-0.258577	-0.247482	-0.298542	-0.287952	-0.269545	-0.293499	-0.293247	0.519309	-0.30119	-0.179527	-0.295517	-0.306233	-0.306233	-0.30182	-0.304846	-0.303207	-0.297156	-0.303459	-0.306233	-0.304972	-0.305351	-0.30409	-0.306233	-0.306233	0.1813	-0.178519	-0.208651	0.393864	2.61166	-0.140948
cassava4.1_013519mPACid:17964990	-0.209281	-0.209029	-0.285683	-0.210542	-0.306233	-0.184949	-0.202095	-0.242943	-0.30182	-0.214828	-0.253155	-0.239413	-0.306233	-0.306233	-0.306233	-0.306233	-0.306233	-0.306233	-0.306233	-0.306233	-0.304468	-0.305351	-0.305351	-0.302829	-0.306233	-0.306233	-0.247734	-0.303712	-0.306233	-0.306233	-0.305351	-0.306233	-0.306233	-0.306233	-0.305224	-0.306233	-0.306233	-0.30119	-0.306233	-0.304594	-0.306233	-0.306233	-0.306233	-0.306233	-0.306233	-0.306233	-0.306233	-0.306233	-0.306233
cassava4.1_014124mPACid:17961538	-0.245213	-0.247104	-0.275597	-0.262107	-0.279883	-0.25782	-0.215459	-0.264754	-0.253912	-0.24723	-0.277992	-0.247608	-0.304594	-0.303333	-0.30119	-0.296147	-0.276605	-0.285305	0.10679	0.315697	-0.271814	-0.303459	-0.306233	-0.302703	-0.303585	-0.300938	-0.100478	-0.29829	-0.276605	-0.283413	-0.27131	-0.228697	-0.276101	-0.271688	-0.219241	-0.275219	-0.236009	-0.216215	-0.276479	-0.201212	-0.218737	-0.10716	-0.103126	-0.176501	-0.107916	-0.0538301	-0.0762716	-0.25366	-0.0465178
cassava4.1_014231mPACid:17984968	-0.306233	-0.30119	-0.306233	-0.300686	-0.306233	-0.306233	-0.301064	-0.306233	-0.306233	-0.306233	-0.306233	-0.306233	-0.306233	-0.305477	-0.306233	-0.306233	-0.195035	-0.306233	-0.306233	-0.306233	-0.301316	-0.303459	-0.305224	-0.180158	0.0994775	-0.275975	-0.301694	-0.306233	-0.195035	-0.306233	-0.306233	-0.306233	-0.306233	-0.306233	-0.306233	-0.306233	-0.306233	-0.306233	-0.306233	-0.306233	-0.306233	-0.306233	-0.306233	-0.306233	-0.306233	-0.306233	-0.306233	-0.306233	-0.306233
cassava4.1_014587mPACid:17966012	0.00479491	0.797683	0.859838	1.28938	0.939644	0.0418611	0.0172764	0.626851	0.703253	1.40675	0.941031	0.10742	0.462449	0.816594	0.683711	0.509475	0.887575	0.0481648	0.357554	-0.097074	0.437864	0.3776	0.621556	0.553853	0.942291	0.665178	3.28099	0.624834	0.887575	-0.294256	-0.28417	-0.279001	-0.299551	-0.280514	-0.289465	-0.296021	-0.29123	-0.280766	-0.292743	-0.272949	0.0360616	0.0847267	0.216854	0.085231	0.125701	0.129988	0.0194197	0.262997	0.0378267
cassava4.1_014638mPACid:17984520	0.611091	0.417314	0.971289	0.984527	0.583607	0.486907	0.530025	0.400672	0.943552	0.924893	0.618404	0.511366	0.422609	1.03975	0.881523	0.144108	8.92765	-0.0276065	0.618782	0.331961	5.74614	3.67107	3.0717	2.72777	1.09888	1.52552	3.08519	-0.137544	8.92765	-0.0163858	0.292751	0.180292	0.454758	0.213071	0.446941	0.614748	0.249507	0.46207	0.169954	0.495859	0.734519	1.13821	2.16661	0.637946	0.899552	2.30907	2.64696	2.16573	2.45457
cassava4.1_014640mPACid:17979154	0.189621	0.682702	0.24459	0.392981	0.416683	0.307754	0.354276	0.707665	0.336247	0.388821	-0.00793871	0.259467	0.928549	1.51568	1.61377	1.64201	2.17153	1.38292	0.367892	1.26151	-0.278749	-0.266519	-0.270302	-0.242439	-0.263367	-0.219745	-0.025085	0.871941	2.17153	-0.108925	-0.193648	-0.0689592	-0.18747	-0.224284	-0.138175	-0.193648	-0.227058	-0.0605121	-0.212559	-0.128467	0.300694	0.215467	0.156842	0.185209	0.184452	0.164532	-0.118633	0.00605566	0.0191675
cassava4.1_014650mPACid:17968659	0.953134	1.01579	2.0452	0.859208	1.91837	1.43764	0.897535	0.877489	2.15829	0.984022	2.10962	1.39087	-0.305351	-0.305477	-0.306233	-0.306233	2.92445	-0.303838	-0.0665638	-0.282909	1.62764	1.7841	1.20314	1.15448	0.513383	0.234252	0.31078	-0.293626	2.92445	-0.241809	-0.172467	-0.290852	-0.180788	-0.184696	-0.241178	-0.206003	-0.199321	-0.282153	-0.214702	-0.235505	-0.301442	-0.281018	-0.298038	-0.295895	-0.283035	-0.299425	-0.289339	-0.285052	-0.299551
cassava4.1_014996mPACid:17979615	-0.270176	-0.289969	-0.282153	-0.275975	-0.277362	-0.297408	-0.278496	-0.283413	-0.280135	-0.289969	-0.306233	-0.283287	-0.303459	-0.290852	-0.299299	-0.295391	-0.301568	-0.289087	-0.158347	-0.273706	-0.301947	-0.306233	-0.306233	-0.306233	-0.306233	-0.306233	-0.268915	-0.285809	-0.301568	-0.163768	-0.259207	-0.268915	-0.207012	-0.236766	-0.229201	-0.172089	-0.2408	-0.255929	-0.241556	-0.273453	-0.18041	-0.282909	-0.270932	-0.206634	-0.271184	-0.28354	-0.248617	-0.237396	-0.29123
cassava4.1_015143mPACid:17961841	0.450219	0.631264	0.708926	0.80197	0.665934	0.466231	0.4274	0.587894	0.720147	0.58865	0.388947	0.499136	-0.30056	-0.2906	-0.303459	-0.257064	2.55	-0.237144	1.61869	-0.0427355	-0.259963	-0.26841	-0.259585	0.0313968	-0.073624	-0.0732458	-0.213694	-0.0281108	2.55	0.0777926	-0.269041	-0.282657	0.0163938	-0.19037	-0.219493	0.0472823	-0.197682	-0.283666	-0.23727	-0.257568	-0.183183	-0.252777	-0.236261	-0.218485	-0.261602	-0.281774	-0.285809	-0.283792	-0.283792
cassava4.1_015227mPACid:17990062	-0.135779	-0.0322713	-0.0128556	-0.0839622	0.0223194	-0.0910224	-0.0601339	0.011603	-0.0852229	-0.031767	0.11032	-0.0356753	0.688124	0.808147	1.18461	0.62559	-0.196421	-0.0294976	-0.181797	0.0315229	-0.0279847	0.009964	0.0379527	0.164658	-0.0766498	-0.100226	-0.120398	0.4685	-0.196421	0.0311447	0.404832	0.742966	0.189748	0.152303	0.566839	0.289725	0.310528	1.08854	0.233874	1.07442	0.465727	1.01693	1.72434	0.397015	1.17616	1.75396	2.16169	1.74148	2.27251
cassava4.1_015602mPACid:17967416	0.282917	0.498884	0.814577	0.438368	0.410632	0.343812	0.26098	0.449337	0.864125	0.354024	0.295525	0.278378	-0.246221	0.00819894	-0.0927874	-0.0658073	0.629625	1.0453	0.526243	0.302837	0.220258	-0.266267	-0.195035	-0.151034	-0.236009	0.0654372	4.80751	-0.262233	0.629625	-0.301694	-0.302073	-0.306233	-0.281901	-0.265385	-0.303712	-0.269545	-0.288583	-0.306233	-0.302199	-0.306233	-0.276984	-0.293626	-0.303207	-0.285935	-0.260216	-0.301694	-0.279253	-0.229075	-0.297534
cassava4.1_016815mPACid:17976669	-0.299677	-0.0934178	-0.184192	-0.0795495	-0.269545	-0.30056	-0.292239	-0.125567	-0.18041	0.00202125	-0.306233	-0.282909	-0.279379	-0.287952	-0.278244	-0.288835	-0.306233	-0.304216	-0.252399	-0.30472	0.124693	-0.0964436	-0.157464	-0.237522	-0.134518	0.751666	-0.122415	-0.293373	-0.306233	-0.295643	-0.298921	-0.301694	-0.30182	-0.304216	-0.30472	-0.306233	-0.305351	-0.306233	-0.30056	-0.30119	-0.306233	-0.302577	-0.303838	-0.299425	-0.300686	-0.300812	-0.306233	-0.302703	-0.297282
cassava4.1_017557mPACid:17967376	-0.306233	-0.306233	-0.306233	-0.306233	-0.306233	-0.306233	-0.306233	-0.306233	-0.306233	-0.306233	-0.306233	-0.306233	-0.306233	-0.306233	-0.306233	-0.306233	-0.306233	-0.306233	-0.306233	-0.306233	-0.306233	-0.306233	-0.306233	-0.306233	-0.306233	-0.306233	-0.306233	-0.306233	-0.306233	-0.306233	-0.306233	-0.306233	-0.306233	-0.306233	-0.306233	-0.306233	-0.306233	-0.306233	-0.306233	-0.306233	-0.306233	-0.306233	-0.306233	-0.306233	-0.306233	-0.306233	-0.306233	-0.306233	-0.306233
cassava4.1_021350mPACid:17967366	-0.306233	-0.306233	-0.306233	-0.306233	-0.306233	-0.306233	-0.306233	-0.306233	-0.306233	-0.306233	-0.306233	-0.306233	-0.306233	-0.306233	-0.306233	-0.306233	-0.306233	-0.306233	-0.306233	-0.306233	-0.306233	-0.306233	-0.306233	-0.306233	-0.306233	-0.306233	-0.306233	-0.306233	-0.306233	-0.306233	-0.306233	-0.306233	-0.306233	-0.306233	-0.306233	-0.306233	-0.306233	-0.306233	-0.306233	-0.306233	-0.306233	-0.306233	-0.306233	-0.306233	-0.306233	-0.306233	-0.30409	-0.306233	-0.305351
cassava4.1_022559mPACid:17960865	-0.272697	-0.265132	-0.123802	-0.247104	-0.149647	-0.28707	-0.288204	-0.281522	-0.0800538	-0.253534	-0.205499	-0.276353	-0.228823	-0.191883	-0.157842	-0.265763	-0.296273	-0.0800538	-0.0456352	0.807265	-0.306233	-0.305098	-0.305098	-0.306233	-0.303081	-0.30119	-0.150152	-0.205247	-0.296273	-0.306233	-0.302073	-0.304342	-0.306233	-0.306233	-0.306233	-0.306233	-0.306233	-0.306233	-0.306233	-0.30409	-0.298164	-0.306233	-0.301064	-0.306233	-0.306233	-0.306233	-0.306233	-0.306233	-0.30409
cassava4.1_026251mPACid:17977938	-0.222519	-0.306233	-0.281774	-0.254038	-0.276858	-0.184822	-0.233235	-0.271562	-0.258577	-0.276605	-0.306233	-0.189739	-0.302451	-0.242313	-0.293626	-0.244456	-0.254668	-0.186083	0.236774	-0.101361	-0.0465178	-0.273706	-0.275975	0.219627	-0.255046	-0.301442	-0.294634	-0.298795	-0.254668	-0.301947	-0.265385	-0.306233	-0.277992	-0.288583	-0.303838	-0.235	-0.252525	-0.30472	-0.285809	-0.304216	-0.303712	-0.273706	-0.298542	-0.28707	-0.250634	-0.29476	-0.105773	0.0873743	-0.290978
cassava4.1_026390mPACid:17974148	-0.306233	-0.306233	-0.306233	-0.306233	-0.306233	-0.306233	-0.306233	-0.306233	-0.306233	-0.306233	-0.306233	-0.306233	-0.306233	-0.306233	-0.306233	-0.306233	-0.301568	-0.306233	-0.306233	-0.306233	-0.306233	-0.305224	-0.30409	-0.306233	-0.306233	-0.306233	-0.306233	-0.306233	-0.301568	-0.306233	-0.306233	-0.306233	-0.306233	-0.306233	-0.306233	-0.306233	-0.306233	-0.303207	-0.305477	-0.306233	-0.306233	-0.306233	-0.306233	-0.303459	-0.306233	-0.306233	-0.306233	-0.306233	-0.306233
cassava4.1_026477mPACid:17989947	-0.306233	-0.306233	-0.301568	-0.306233	-0.306233	-0.306233	-0.306233	-0.300686	-0.306233	-0.306233	-0.306233	-0.306233	-0.306233	-0.306233	-0.306233	-0.306233	-0.306233	-0.306233	-0.306233	-0.305098	-0.306233	-0.306233	-0.306233	-0.306233	-0.306233	-0.306233	-0.306233	-0.306233	-0.306233	-0.306233	-0.305351	-0.306233	-0.306233	-0.306233	-0.306233	-0.306233	-0.306233	-0.306233	-0.306233	-0.306233	-0.306233	-0.306233	-0.306233	-0.306233	-0.306233	-0.306233	-0.306233	-0.306233	-0.306233
cassava4.1_026944mPACid:17965012	-0.306233	-0.306233	-0.306233	-0.306233	-0.306233	-0.306233	-0.306233	-0.306233	-0.306233	-0.306233	-0.306233	-0.306233	-0.306233	-0.306233	-0.306233	-0.306233	-0.306233	-0.306233	-0.306233	-0.306233	-0.306233	-0.306233	-0.306233	-0.306233	-0.306233	-0.306233	-0.306233	-0.306233	-0.306233	-0.306233	-0.306233	-0.306233	-0.306233	-0.306233	-0.306233	-0.306233	-0.306233	-0.306233	-0.306233	-0.306233	-0.306233	-0.306233	-0.306233	-0.306233	-0.306233	-0.306233	-0.306233	-0.306233	-0.306233
cassava4.1_028116mPACid:17965080	-0.306233	-0.306233	-0.306233	-0.306233	-0.306233	-0.306233	-0.306233	-0.306233	-0.306233	-0.306233	-0.306233	-0.306233	-0.306233	-0.306233	-0.306233	-0.306233	-0.306233	-0.306233	-0.306233	-0.306233	-0.306233	-0.306233	-0.306233	-0.306233	-0.306233	-0.306233	-0.306233	-0.306233	-0.306233	-0.306233	-0.306233	-0.306233	-0.306233	-0.306233	-0.306233	-0.306233	-0.306233	-0.306233	-0.306233	-0.306233	-0.306233	-0.306233	-0.306233	-0.306233	-0.306233	-0.306233	-0.306233	-0.306233	-0.306233
cassava4.1_028141mPACid:17970770	-0.296651	-0.30119	-0.226049	-0.283792	-0.279505	-0.285683	-0.306233	-0.295643	-0.219241	-0.294256	-0.248869	-0.297786	-0.302829	-0.306233	-0.306233	-0.306233	0.359445	-0.305477	-0.00314784	-0.29766	-0.291482	-0.301568	-0.288456	-0.291734	-0.286944	-0.270554	0.20702	-0.299425	0.359445	-0.306233	-0.303585	-0.306233	-0.301442	-0.306233	-0.305098	-0.294382	-0.306233	-0.304846	-0.306233	-0.306233	-0.303964	-0.306233	-0.306233	-0.303712	-0.304216	-0.306233	-0.306233	-0.306233	-0.306233
cassava4.1_030719mPACid:17964062	0.113472	-0.199573	-0.179779	-0.222645	-0.230336	0.177014	0.22467	-0.223906	-0.203482	-0.246599	-0.265511	0.0558554	0.310654	0.141335	0.843574	1.02575	-0.252021	-0.192387	0.0834659	-0.182427	-0.238783	-0.27484	-0.0484089	-0.265637	-0.283035	-0.272823	-0.192135	0.438872	-0.252021	2.05629	5.12396	2.64292	1.41646	4.89501	3.08809	1.68437	6.3508	2.49907	6.84728	2.96189	8.12897	11.4956	22.6913	4.92716	5.57405	19.4838	2.35194	2.61178	10.223
cassava4.1_031208mPACid:17986241	-0.306233	-0.306233	-0.306233	-0.306233	-0.306233	-0.306233	-0.306233	-0.306233	-0.306233	-0.306233	-0.306233	-0.306233	-0.306233	-0.306233	-0.306233	-0.306233	-0.306233	-0.306233	-0.306233	-0.303207	-0.30056	-0.305351	-0.303459	-0.306233	-0.306233	-0.305224	-0.306233	-0.306233	-0.306233	-0.306233	-0.306233	-0.306233	-0.306233	-0.306233	-0.306233	-0.306233	-0.306233	-0.306233	-0.306233	-0.306233	-0.306233	-0.306233	-0.306233	-0.306233	-0.306233	-0.306233	-0.306233	-0.306233	-0.306233
cassava4.1_032222mPACid:17991406	-0.306233	-0.306233	-0.306233	-0.306233	-0.306233	-0.306233	-0.306233	-0.306233	-0.306233	-0.306233	-0.306233	-0.306233	-0.305224	-0.306233	-0.306233	-0.306233	-0.306233	-0.306233	-0.306233	-0.306233	-0.306233	-0.306233	-0.306233	-0.306233	-0.306233	-0.306233	-0.306233	-0.306233	-0.306233	-0.279127	-0.278244	-0.28707	-0.289339	-0.296021	-0.287322	-0.301694	-0.289339	-0.285557	-0.287826	-0.287952	-0.295643	-0.265385	-0.289717	-0.288835	-0.274336	-0.286439	-0.287322	-0.300308	-0.294382
cassava4.1_032927mPACid:17965017	-0.306233	-0.301694	-0.306233	-0.303585	-0.306233	-0.306233	-0.306233	-0.296651	-0.306233	-0.306233	-0.306233	-0.306233	-0.306233	-0.306233	-0.306233	-0.306233	-0.306233	-0.306233	-0.306233	-0.306233	-0.306233	-0.306233	-0.306233	-0.306233	-0.306233	-0.306233	-0.306233	-0.306233	-0.306233	-0.306233	-0.306233	-0.306233	-0.306233	-0.306233	-0.306233	-0.306233	-0.306233	-0.306233	-0.306233	-0.306233	-0.306233	-0.306233	-0.306233	-0.306233	-0.306233	-0.306233	-0.306233	-0.306233	-0.306233
cassava4.1_032999mPACid:17964136	-0.306233	-0.306233	-0.306233	-0.306233	-0.306233	-0.299803	-0.306233	-0.306233	-0.306233	-0.301442	-0.306233	-0.306233	-0.231218	-0.267906	-0.268284	-0.287826	0.106916	0.604662	-0.0374403	-0.306233	-0.298669	-0.288835	-0.287826	-0.165785	-0.284926	-0.294508	0.0490474	-0.287322	0.106916	-0.300055	-0.306233	-0.306233	-0.306233	-0.306233	-0.306233	-0.300055	-0.306233	-0.30409	-0.306233	-0.306233	-0.302577	-0.306233	-0.306233	-0.306233	-0.306233	-0.306233	-0.306233	-0.306233	-0.306233
[truncated: 49 more columns]

## Sheet: Populus trichocarpa
Table S3-3. RNA-seq analysis of the expressions of SWEET genes in Populus trichocarpa
Gene\RPKM	SRR1030352	SRR1171652	SRR1046128	SRR1046132	SRR1046146	SRR1046154	SRR1046160	SRR1046321	SRR1055909	SRR1055910	SRR1055911	SRR1055912	SRR1055921	SRR1055922	SRR1246865	SRR1246866	SRR1246867	SRR1246868	SRR3472991	SRR3472992	SRR3472993	SRR3472994	SRR3472995	SRR3472996	SRR3472997	SRR3472998	SRR3472999	SRR3473000	SRR3473001	SRR3473002	SRR3473003	SRR3473004	SRR3473005	SRR3473006	SRR3473007	SRR3473008	SRR3473010	SRR3473011	SRR3473012	SRR3473013	SRR3473014	SRR901769	SRR921507	SRR922436	SRR955312	SRR956808
Potri.001G060900.1PACid:27046474	0.28	19.2	0	0	0	0	0	0	0	0	0.77	1.42	145.06	29.63	0	0	0	0	0	0	0	0	0	0	0	0	0	2.04	0.9	0.5	0	0	0	0	0	0	0	0	0	0	0	4.72	2.7	5.56	1.42	3.92
Potri.001G344300.1PACid:27044654	0	0	0	0	0	0	0	0	0	0	0	0	0	0	0	0	0	0	0	0	0	0	0	0	0	0	0	0	0	0	0	0	0	0	0	0	0	0	0	0	0	0	0	0	0.18	0
Potri.001G355500.1PACid:27042306	3.06	2.77	0	0	0	0	0	0	2.03	7.21	4.16	3.73	3.46	4.37	0.47	0.48	0.23	1.86	0	0	0	0	0.68	0.55	0	0	0	0	5.53	3.02	0	0	0	0	0	0	0	0	0	0	0	1.68	1.39	0.63	0.98	1.09
Potri.001G383000.1PACid:27042575	1.24	1.39	1.15	4.29	3.64	2.66	2.35	2.67	18.29	10.77	10.69	4.19	2.48	5.31	4.88	3.65	7.28	7.74	2.95	3.22	3.28	3.33	3.97	4.17	1.94	6.06	1.26	0.68	1.92	0.59	1.23	4.2	0.8	0	0	0	0	0	0	0	0	0.99	0.45	1.36	3.37	8.39
Potri.001G383400.1PACid:27044473	6.07	5.64	0	0.46	0	0.58	0	0.37	0.89	0.22	0	0	0	0	0.11	0	0	0	10.73	7.13	9.31	7.13	16.16	14.76	4.22	8.22	4.9	7.72	8.77	7.41	2.62	9.1	2.82	0	0	0	0	0	0	2.44	0	0.05	0.15	0	0.55	0.4
Potri.002G072600.1PACid:27022372	0	0	0	0	0	0.07	0	0	0	0	0	0.06	0	0.1	0	0	0	0	0	0	0	0	0	0	0	0	0	15.27	8.7	6.4	0	0	0	0	0	0	0	0	0	0	0	0	0	0.09	0	0
Potri.002G072700.1PACid:27020410	0	0	0	0	0	0.07	0	0	0	0	0	0.06	0	0.1	0	0	0	0	0	0	0	0	0	0	0	0	0	0	2.17	0	0	0	0	0	0	0	0	0	0	0	0	0	0	0.09	0	0
Potri.002G072800.1PACid:27019942	0	0	0.16	0	0	0	0	0	0	0	0.14	0	0	0	0	0.07	0	0.07	0	0	0	0	0	0	0	0	0	0	0	0	0	0	0	0	0	0	0	0	0	0	0	0	0	0	0	0
Potri.003G143100.1PACid:26998397	0.13	1.05	0	0	0	0	0	0	0	0	0	0	0	0	0	0	0	0	0.16	0	0	0	0	0	29.48	27.74	30.05	0	0.37	0	0.15	0	0	0	0	0	0	0	0	0	0	0.23	0.19	0.24	0	0.25
Potri.003G166800.1PACid:26996608	0	0.02	0	0	0	0	0	0	0	0	0.5	0	3.07	0.35	0.15	0	0	0	0	0	0	0	0	0	0	0	0	0	0	0	0	0.4	0	0	0	0	0	0	0	0	0	0.22	0.36	0.44	0.08	0.16
Potri.005G023900.1PACid:27031911	0	0	0	0	0	0	0	0	1.58	2.1	0.23	4.05	3.79	2.64	0	0	0	0	0	0	0	0	0	0	0	0	0	0	0	0	0.16	0	0.26	0	0	0	0	0	0	0	0	0	0	0	0	0
Potri.005G187300.1PACid:27031265	0.63	1.01	0.48	0.48	0	0.52	0	0	1.61	0.85	2.82	0.51	1.82	3.49	0	0.21	0	0.19	0	0	0	0.85	0	0.69	0	0	0	0	0	0	0	0	0	0	0	0	0	0	0	0	0	0.1	0.45	0	0	1.14
Potri.008G220600.1PACid:27037780	32.85	16.11	0	0	0	0	0	0	2.26	3.54	4.03	4.58	1.19	3.66	5.18	4.3	15.77	18.58	35.91	48.38	66.13	56.21	48.59	57.41	1.88	0	1.62	0.45	0	0.65	1.76	1.38	3.87	17.46	23.94	1.02	0	2.47	8.09	6.68	9.69	16.94	15.45	14.46	0.85	0.41
Potri.011G103600.1PACid:27003028	2.14	1.32	26.06	93.84	65.13	38.77	18.3	17.29	3.36	60.67	10.11	2.33	8.17	5.44	37.84	36.24	60.56	56.2	9.35	13.78	13.73	7.44	4.6	6.94	4.13	3.73	2.07	22.19	25.63	38.43	4.29	3.51	4.95	0	0	3.91	0	0	3.88	0	0	11.54	32.05	9.93	11.69	14.88
Potri.012G031400.1PACid:27050900	0.75	0.49	0	0	0	0	0	0	0	0	0	0	0	0	0	0	0	0	0	0	0	0	0	0	1.65	0	0	0	0	0	0	0	0	0	0	0	0	0	0	0	0	1.52	0.29	0.54	0	0
Potri.012G103200.1PACid:27050841	0	0	0	0	0	0	0	0	0	0	0	0	0	0	0.05	0	0	0	0	0	0	0	0	0	0	0	1.34	0	0	0	0	0	0	0	0	0	0	0	0	0	0	0	0	0	0	0
Potri.013G013800.1PACid:26993623	2.64	0.04	0	0	0	0	0	0	69.51	85.32	141.34	55.09	28.32	38.74	17.35	27.09	27.42	30.51	1.11	0.26	3.08	6.05	4.47	7.96	0	0	0	0	0.63	0.52	0.26	2.2	0.21	0	0	0	0	0	4.04	0	4.52	12.23	7.52	14.61	2.91	0.91
Potri.013G013900.1PACid:26995846	0	0	0.1	1.32	0.19	0	0	0	0	0	0	0	0.05	0.12	0.61	0.7	0	0.07	0	0	0	0	0	0	3.12	9.96	5.01	1.56	4.61	7.44	0	0	0	0	0	0	0	0	0	0	0	0.01	0	0	0	0
Potri.013G014400.1PACid:26995907	15.79	33.75	0	0	0	0	0.45	0	19.08	19.5	5.16	32.65	19	34.32	21.85	19.27	30.11	29.24	6.59	10.33	15.72	9.06	4.74	3.3	0	0	1.07	12.5	13.53	12.02	24.84	29.34	31.09	121.29	96.52	111.24	32.26	0	32.22	20.63	41.61	52.99	26	45.64	9.85	36.12
Potri.013G014500.1PACid:26993871	0.14	0.12	0	0	0	0	0	0	0	0	0	0	0	0	15.61	7.77	15.47	55.64	2.27	2.94	6.06	0.69	0	0	1.35	0.49	1.62	19.22	13.83	16.96	0	0	0	0	0	0	0	0	0	0	0	0	0.05	0	0.04	0
Potri.015G021500.1PACid:27017374	0	0.06	0	0	0	0	0	0.2	0.13	0	0	0	0	0	10.76	8.91	9.14	14.46	0	0	0	0	0	0	0	0	0.31	35.73	21.49	19.42	0.36	4.16	0.88	0	0	0	20.56	0	2.3	3.41	5.5	0	0.01	0.01	0	0.05
Potri.015G021900.1PACid:27018681	0	0.06	0	0	0	0	0	0	0.13	0	0	0	0	0	0	0	0	0	0	0	0	0	0	0	0	0	0.31	21.41	47.34	22.66	0.36	0	0.88	0	0	0	0	0	2.3	3.41	0	0	0.01	0.01	0	0.05
Potri.015G074300.1PACid:27018235	0.05	0.15	0	0	0.13	0	0	0	0	0	0.12	0	0	0	0	0	0	0.03	0	0.33	0	0	0	0	43.01	37.85	20.61	0.45	0.79	1.09	2.57	5.53	1.56	0	0	4.1	0	0	1.02	0	0	0	0	0	0.05	0
Potri.015G101400.1PACid:27018815	0	0	0	0	0	0	0	0	0	0	0	0	0	0	0	0	0	0.02	0	0	0	0	0	0.32	0.24	0	0	0	0	0	0	0	0	0	0	0	0	0	0	0	0	0.06	0.02	0.17	0.04	0
Potri.015G101500.1PACid:27018680	0.21	2.12	0	0	0	0	0	0	0.3	0.15	0	0.41	0.31	0.81	12.14	65.9	24.02	73.36	0	0	0	0	0	0.12	68.74	163.93	58.34	0	0	0	0.11	0.3	0	0	0	0	6.95	0	0	0	0	24.17	15.68	26.62	3.92	6.41
Potri.015G101600.1PACid:27018171	0	0.12	0	0	0	0	0	0	0	0	0	0.1	0	0	0.07	0.21	0	0.19	0	0	0	0	0	0	0.45	0	0.45	0	0	0	0	0	0	0	0	0	0	0	0	0	0	0.49	0.45	0.34	0.07	0
Potri.015G101700.1PACid:27019379	0	0	0	0	0	0	0.15	0	0	0	0	0	0.3	0	0.07	0.1	0	0.17	0	0	0.23	0	0	0	0	0	0	0	0	0	0	0	0	0	0	0	0	0	0	0	0	0	0	0	0	0
Potri.019G030500.1PACid:27026239	0	0	0	0	0	0	0	0	0	0	0	0	0	0	0	0	0	0	0	0	0	0	0	0	0	0	0	0	0	0	0	0	0	0	0	0	0	0	0	0	0	0	0	0	0	0

## Sheet: Arabidopsis thaliana
Table S3-4. RNA-seq analysis of the expressions of SWEET genes in Arabidopsis thaliana
Gene\RPKM	SRR1046892	SRR1046893	SRR1046894	SRR1046895	SRR1046896	SRR1046897	SRR1752187	SRR1752188	SRR1752189	SRR1752190	SRR1752191	SRR1752192	SRR1752193	SRR1752194	SRR3363531	SRR3363532	SRR3363533	SRR3363534	SRR5038590	SRR5038591	SRR5038592	SRR5038593	SRR5038594	SRR5038595	SRR5038596	SRR5038597	SRR5038598	SRR5038599	SRR5038600	SRR5038601	SRR5038602	SRR5038603	SRR5038604	SRR5038605	SRR5038606	SRR5038607	SRR969418	SRR969471	SRR971148	SRR971502	SRR971578	SRR971581	SRR971646	SRR971778	SRR976391	SRR976394	SRR976397	SRR976398
AT1G21460.1	272.69	1.78	13.96	222.47	0.72	14.55	13.08	21.33	17.93	14.19	13.96	38.82	39.31	36.37	3.12	0.35	2.32	0.11	22.46	28.18	14.79	18.14	15.21	12.87	27.83	20.89	12.91	13.85	14.87	11.83	22.07	30.86	15.87	15.18	12.72	16.41	53.55	109.35	46.93	45.02	93.9	76.93	115.03	59.67	27.03	20.08	50.47	52.12
AT1G66770.1	0	0	0	0.14	0	0	0.35	0	0	1.07	0.26	0.38	0.13	0	0	0	0	0	0	0	0	0	0	0	0	0	0	0	0	0	0	0	0	0	0	0	0	0	0	0	0	0	0	0	0	0	0	0
AT2G39060.1	37.11	0	0	42.08	0	0	0	0	0	0	0	0	0	0	0	0.12	0	0.07	0	0	0	0	0	0	0	0	0	0	0	0	0	0	0	0	0	0	0.86	0.4	0	0	0.11	0	0.96	0	0	0	0	0
AT3G14770.1	6.19	5.61	6.48	3.24	4.83	5	16.88	5.17	9.29	11.92	8.05	14.02	17.62	8.55	14.17	16.32	3.23	5.65	15.56	19.33	6.65	8.61	6.46	3.95	23.9	26.86	8.53	10.02	6.44	4.96	33.08	38.65	13.77	10.03	5.97	5.64	60.56	72.97	46.73	34.15	121.52	118.33	60.9	39.66	32.15	30.07	41.79	39.83
AT3G16690.1	3.18	8.7	13.07	1.11	5.63	11	2.02	0	3.27	0.82	1.18	2.18	2.75	4.4	36.43	79.46	32.96	58.11	49.7	34.57	21.89	21.4	21.58	27.74	11.06	7.77	6.1	7.21	4.7	3.82	10.2	9.84	12.97	13.94	10.99	10.67	3.89	1.6	2.81	7.94	1.2	2.36	3.41	3.34	7.49	10.55	3.76	4.18
AT3G28007.1	69.39	0	0.97	83.63	0.2	1.04	1.47	6.72	3.97	5.21	4.3	8.74	12.53	12	0	0	0	0	4.07	2.79	1.44	1.5	3.22	1.23	5.3	0.98	1.91	3.05	3.97	2.04	4.13	0.62	1.97	1.11	4.43	1.11	9.57	18.54	16.96	13.8	10.85	10.97	14.96	10.96	0.94	0.92	11.73	13.42
AT3G48740.1	37.05	1.35	88.3	44.38	0.26	88.88	41.05	48.53	55.69	32.29	36.31	64.23	58.72	53.08	24.37	0.53	8.52	3.85	122.09	124.85	212.54	217.13	247.81	172.42	153.27	161.67	238.16	166.66	206.91	157.86	151.24	141.94	214.71	186.14	197.88	185.4	102.6	114.5	90.49	83.79	101.8	141.08	59.22	71.16	151.41	143.82	110.32	110.28
AT4G10850.1	6.97	0	0	21.18	0	0	0	0	0	0	0	0	0	0	0	0.3	0.27	0.37	0.13	0	0.31	0	0	0.3	0	0	0.34	0.23	0	0	0	0	0.17	0	0	0	1.55	0	0.09	0.85	0.11	0	0	0.2	0	0	0	0
AT4G15920.1	14.12	21.85	35.25	16.29	20.56	46.73	17.27	19.38	24.38	6.99	7.03	17.86	25.49	14.37	41.21	54.17	38.51	54.14	135.24	119.65	78.53	95	66.99	81.82	77.29	28.83	27.94	42.65	22.39	23.36	113.08	48.15	75.79	61.16	48.52	40.06	88.84	86.58	74.68	85.33	82.88	77.1	107.46	65.91	34.38	30.23	17.34	15.89
AT4G25010.1	66.79	1.72	0	32.28	2.49	0	0	0	0	0	0	0	0.12	0	0.9	0.77	3.97	4.65	0	0	0	0	0	0	0	0	0	0	0	0	0	0	0	0	0	0	0.79	0.37	0	0	0.29	0.42	0.63	1.26	0	0.12	0.55	0.37
AT5G13170.1	5.4	3.84	1.24	4.3	4.96	1	0	0	0.21	0	0	0	0	0	1.3	2.01	1.27	1.86	2.58	1.04	0	0	0	0	2.63	0.63	0.74	0	0	0	0.59	1.32	0	0	0.33	0.24	17.97	25.21	29.14	22.59	8.03	2.95	32	34.24	3.31	3.7	4.6	4.41
AT5G23660.1	24.1	0	14.95	19.93	0.09	18.74	6.73	5.39	5.41	11.68	10.09	18.03	23.47	17.67	24.11	17.32	0.27	0.27	42.13	44.57	88.72	90.42	130.19	84.9	6.14	5.14	56.03	38.47	86.73	71.81	3.32	6.78	56.7	43.1	103.35	75.54	14.72	22.04	15.65	13.98	15.24	23.77	9.26	12.06	36.59	39.8	18.23	18.56
AT5G40260.1	6.4	0	0	11.87	0	0	0	0	0	0	0	0	0	0	0	0	0.12	0.15	0	0	0	0	0	0	0	0	0	0	0	0	0	0	0	0.58	0	0	1.49	0.22	0.1	0.46	1.16	0.25	0.45	1.07	0	0	0	0
AT5G50790.1	130.5	0	0	88.77	0	0.11	0.32	0	0	0.16	0	0	0	0.43	0	0	0	0	0.11	0	0.83	0.16	0.65	0.53	0.44	0.42	0.45	0.41	0	0	0.59	0.8	0.15	0.48	0.11	0	0.61	0	0.33	0.38	1.04	0	0.61	0.52	0.3	0.23	0.27	0.09
AT5G50800.1	64.83	2.41	0.72	32.6	3.4	2.42	0	0	0	0	0	0.67	0	0	1.95	0.55	1.21	0.64	3.46	1.18	5.15	3.18	1.61	0.52	5.51	2.28	6.19	1.79	0.54	0	11.98	3.41	6.69	3.75	1.55	0.71	18.14	21.15	12.1	11.68	8.72	7.37	17.08	15.28	2.49	2.89	25.2	23.32
AT5G53190.1	9.58	0	0	11.27	0.29	0	0	0	0	0	0	0	0	0	1.13	0.24	0.21	0.89	0	0	0	0	0	0	0	0	0	0	0	0	0	0	0	0	0	0	0.84	0	0.72	0.83	0.63	0	0.27	0	0	0	0	0
AT5G62850.1	27.5	0.1	0.64	29.7	0	0.41	0	0.28	1.56	0	0	0.42	0.14	1.05	0	0	0	0	2.76	0.37	1.17	1.38	1.59	1.94	0.72	0.26	0.55	0.98	0.33	0.61	0.9	0	0.38	1.16	0.27	0.29	0.74	0.66	0.89	0.23	1.15	0.88	2.07	0.85	0.74	0.69	0.65	0.22
